# Supplementary material for: Complete genome analysis of African swine fever virus genotypes II, IX and XV from domestic pigs in Tanzania
Source: Sci Rep. 2023 Mar 31;13:5318. doi: 10.1038/s41598-023-32625-1 (PMC10066019; doi:10.1038/s41598-023-32625-1)
Supplement: Supplementary file 1 — Supplementary Table 1. [file 41598_2023_32625_MOESM1_ESM.xlsx]

## Sheet: Information
Title of the manuscript: Complete genome analysis of African swine fever virus genotypes II, IX and XV from domestic pigs in Tanzania
Authors list: Jean N. Hakizimana1, Clara Yona1, 2, Mariam R. Makange1, 3, Ester A. Kasisi1, Christopher L. Netherton4, Hans Nauwynck5, Gerald Misinzo1, 3, 6* 1OR Tambo Africa Research Chair for Viral Epidemics, SACIDS Foundation for One Health, Sokoine University of Agriculture, PO Box 3297, Morogoro, Tanzania. 2Department of Biosciences, Solomon Mahlangu College of Natural and Applied Sciences ,…

## Sheet: Supplement Table Morogoro
Differences in the complete genome of ASFV genotype II characterized in our study TAN/20/Morogoro (ON409983) and the ASFV reference genome Georgia 2007/1 (FR682468.2 )
Position	Length (bp)	Type	Georgia 2007/1 (FR682468.2 )	TAN/20/Morogoro (ON409983)	Coverage
6982-6984	2	Insertion	-	TG	58 (100%, 28+, 30-)
8348-9035	688	Deletion	+	-	-
9646-9650	3	Deletion	GAT	-	-
10642	1	Insertion	-	G	24 (100%, 18+, 6-)
10685	1	Substitution	G	A	32 (100%, 22+, 10-)
10744	1	Substitution	G	A	36 (100%, 20+, 16-)
11856	1	Substitution	C	T	30 (100%, 22+, 8-)
13385	1	Substitution	C	T	34 (100%, 22+, 12-)
13598	1	Substitution	C	T	26 (100%, 8+, 18-)
14255-14258	3	Deletion	3C	-	-
14885	1	Substitution	C	T	46 (100%, 24+, 22-)
15697-15703	7	Deletion	7C	-	-
16089	1	Deletion	A	-	-
20028-20034	7	Deletion	7G	-	-
20271	1	Substitution	G	A	44 (100%, 24+, 20-)
25022	1	Deletion	A	-	-
25979	1	Substitution	A	G	40 (100%, 24+, 16-)
26308-26318	11	Deletion	TTACGTTATAAC	-	-
74736	1	Substitution	C	T	24 (100%, 12+, 12-)
100560	1	Substitution	T	A	30 (100%, 14+, 16-)
100569	1	Substitution	T	A	30 (100%, 14+, 16-)
104589	1	Substitution	A	G	32 (100%, 14+, 18-)
133116	1	Substitution	C	T	26 (100%, 14+, 12-)
143109	1	Substitution	A	G	50 (100%, 20+, 30-)
146228	1	Substitution	A	G	36 (100%, 20+, 16-)
146998	1	Substitution	G	A	42 (100%, 32+, 10-)
155690	1	Substitution	A	T	28 (100%, 14+, 14-)
164298	1	Substitution	C	T	38 (100%, 22+, 16-)
165292	1	Substitution	G	A	18 (100%, 8+, 10-)
167949	1	Substitution	G	A	24 (100%, 8+, 16-)
169894	1	Substitution	G	A	38 (100%, 12+, 26-)
171154	1	Substitution	T	C	40 (100%, 24+, 16-)
172988	1	Substitution	C	T	36 (100%, 22+, 14-)
173523	1	Substitution	G	A	56 (100%, 24+, 32-)
176235	1	Deletion	T	-	-
176519-176585	67	Deletion	+	-	-
177421	1	Substitution	G	A	48 (100%, 28+, 20-)
179455	1	Substitution	A	G	52 (100%, 26+, 26-)
180209	1	Substitution	C	T	38 (100%, 16+, 22-)
181378	1	Insertion	-	T	52 (100%, 10+, 42-)
182157	1	Substitution	C	T	48 (100%, 24+, 24-)
+ = Present
- = Absent
Coverage: % = percentage of sequencing reads supporting the variation, + following a number = number of sequencing reads from the positive strand supporting the variation, - following a number = number of sequencing reads from the negative strand supporting the variation

## Sheet: Supplement Table Mbagala
Differences in the complete genome of ASFV genotype II characterized in our study TAN/17/Mbagala (ON409982) and the ASFV reference genome Georgia 2007/1 (FR682468.2 )
Position	Length (bp)	Type	Georgia 2007/1 (FR682468.2 )	TAN/17/Mbagala (ON409982)	Coverage
20007-20011	5	Deletion	5G	-	-
20248	1	Substitution	G	A	20 (100%, 12+, 8-)
21808	1	Deletion	G	-	-
26283-26293	11	Deletion	TTACGTTATAA	-	-
80062	1	Substitution	G	A	14 (100%, 2+, 12-)
104562	1	Substitution	A	G	38 (100%, 28+, 10-0
111393	1	Substitution	G	C	40 (100%, 28+, 12-)
113901	1	Substitution	A	G	30 (100%, 14+, 16-)
117167	1	Substitution	A	T	26 (100%, 10+, 16-)
129853	1	Substitution	A	C	16 (100%, 6+, 10-)
138313	1	Substitution	C	T	38 (100%, 12+, 26-)
143082	1	Substitution	A	G	24 (100%, 12+, 12-)
145929	1	Substitution	A	G	32 (100%, 20+, 12-)
146201	1	Substitution	A	G	40 (100%, 26+, 14-)
165265	1	Substitution	G	A	24 (100%, 12+, 12-)
167870	1	Substitution	G	A	30 (100%, 16+, 14-)
169805	1	Substitution	G	A	36 (100%, 12+, 24-)
176431	66	Deletion	+	-	-
177332	1	Substitution	G	A	42 (100%, 26+, 16-)
179366	1	Substitution	A	G	32 (100%, 24+, 8-)
180120	1	Substitution	C	T	40 (100%, 26+, 14-)
+ = Present
- = Absent
Coverage: % = percentage of sequencing reads supporting the variation, + following a number = number of sequencing reads from the positive strand supporting the variation, - following a number = number of sequencing reads from the negative strand supporting the variation

## Sheet: Supplement Table Kibaha
Differences in the complete genome of ASFV genotype II characterized in our study TAN/17/Kibaha (ON409979) and the ASFV reference genome Georgia 2007/1 (FR682468.2 )
Position	Length (bp)	Type	Georgia 2007/1 (FR682468.2 )	TAN/17/Kibaha (ON409979)	Coverage
8346-9030	686	Deletion	+	-	-
9646-9648	3	Deletion	GAT	-	-
10640	1	Insertion	-	G	62 (100%, 34+, 28-)
14251-14255	5	Deletion	5C	-	-
15174	1	Insertion	-	A	56 (100%, 24+, 32-)
15695-15701	7	Deletion	7C	-	-
16087	1	Deletion	A	-	-
17651	1	Deletion	G	-	-
20029-20030	2	Deletion	2G	-	-
25010	1	Deletion	G	-	-
39270	1	Substitution	G	A	52 (100%, 20+, 32-)
51418	1	Insertion	-	T	54 (100%, 20+, 34-)
164290	1	Substitution	C	T	60 (100%, 36+, 24-)
173042	1	Deletion	T	-	-
174592	1	Insertion	-	A	50 (100%, 32+, 18-)
176165	1	Deletion	T	-	-
176450-176515	65	Deletion	+	-	-
185910	1	Insertion	-	A	52 (100%, 18+, 34-)
+ = Present
- = Absent
Coverage: % = percentage of sequencing reads supporting the variation, + following a number = number of sequencing reads from the positive strand supporting the variation, - following a number = number of sequencing reads from the negative strand supporting the variation

## Sheet: Supplement Table Magu
Differences in the complete genome of ASFV genotype IX characterized in our study TAN/16/Magu (ON409980) and the ASFV reference genome Ken06.Bus (NC_044946.1)
Position	Length (bp)	Type	Ken06.Bus (NC_044946.1)	TAN/16/Magu (ON409980)	Coverage
427	1	Deletion	+	-	-
1170	1	Insertion	-	A	126 (100%, 62+, 64-)
1685-1699	15	Deletion	GTCAGTATTCTGTGA	-	-
3559	1	Substitution	G	T	118 (100%, 80+, 38-)
5145	1	Substitution	A	T	84 (52+, 32-)
5379	1	Insertion	-	A	102 (100%, 56+, 46-)
6101	1	Substitution	C	T	84 (100%, 38+, 46-)
8870	1	Substitution	G	A	130 (100%, 60+, 70-)
10487	1	Deletion	A	-	-
12112	1	Deletion	T	-	-
14134-16103	1969	Deletion	+	-	-
17788	1	Insertion	-	A	108 (46+, 62-)
20687	1	Substitution	A	G	132 (100%, 64+, 68-)
24410	1	Substitution	T	C	116 (100%, 64+, 52-)
72287-72298	12	Deletion	GAAGCATCAAAT	-	-
72878	1	Substitution	T	C	94 (100%, 38+, 56-)
162910-162991	14	Deletion	AACTATACTAGCTT	-	-
166269	1	Insertion	-	A	124 (100%, 82+, 42-)
167101	1	Substitution	G	A	96 (100%, 46+, 50-)
169692-169734	42	Deletion	+	-	-
178534	1	Deletion	T	-	-
178737-178738	2	Insertion	-	TT	86 (100%, 46+, 40-)
180470	1	Substitution	A	G	112 (100%, 72+, 40-)
+ = Present
- = Absent
Coverage: % = percentage of sequencing reads supporting the variation, + following a number = number of sequencing reads from the positive strand supporting the variation, - following a number = number of sequencing reads from the negative strand supporting the variation
